# Supplementary material for: Competitive Semantic Memory Retrieval: Temporal Dynamics Revealed by Event-Related Potentials
Source: PLoS One. 2016 Feb 22;11(2):e0150091. doi: 10.1371/journal.pone.0150091 (PMC4762689; doi:10.1371/journal.pone.0150091)
Supplement: S1 Dataset — (XLSX) [file pone.0150091.s001.xlsx]

## Sheet: Behaviour_data
Subject	Performance competitive retrieval practice phase possible retrieval condition	Performance competitive retrieval practice phase impossible retrieval condition	Test performance possible retrieval condition	Test performace impossible retrieval condition	Test performance presentation baseline condition
1	0.53	0.07	0.38	0.47	0.43
2	0.47	0.03	0.47	0.52	0.5
3	0.55	0.03	0.43	0.35	0.4
4	0.45	0.03	0.37	0.33	0.42
5	0.47	0.02	0.23	0.2	0.25
6	0.48	0.05	0.38	0.47	0.57
7	0.57	0.03	0.25	0.38	0.28
8	0.57	0.07	0.27	0.28	0.37
9	0.4	0.03	0.28	0.28	0.33
10	0.6	0.05	0.5	0.53	0.58
11	0.53	0	0.47	0.42	0.42
12	0.43	0.03	0.25	0.27	0.27
13	0.58	0.07	0.3	0.35	0.48
14	0.45	0.02	0.18	0.38	0.35
15	0.33	0.05	0.4	0.37	0.32
16	0.5	0.02	0.4	0.37	0.5
17	0.57	0	0.3	0.37	0.43
18	0.53	0.03	0.3	0.32	0.37

## Sheet: ERP_data__semantic_600_1000_ms
Subject	F3_possible	FZ_possible	F4_possible	C3_possible	CZ_possible	C4_possible	P3_possible	PZ_possible	P4_possible	O1_Possible	OZ_Possible	O2_Possible	F3_impossible	FZ_impossible	F4_impossible	C3_impossible	CZ_impossible	C4_impossible	P3_impossible	PZ_impossible	P4_impossible	O1_imPossible	OZ_imPossible	O2_imPossible	F3_presentation_baseline	FZ_presentation_baseline	F4_presentation_baseline	C3_presentation_baseline	CZ_presentation_baseline	C4_presentation_baseline	P3_presentation_baseline	PZ_presentation_baseline	P4_presentation_baseline	O1_presentation_baseline	OZ_presentation_baseline	O2_presentation_baseline	F3_success	FZ_success	F4_success	C3_success	CZ_success	C4_success	P3_success	PZ_success	P4_success	O1_success	OZ_success	O2_success	F3_failure
1	-4.09435	-4.05563	-2.689	-4.01859	-2.86508	-2.20482	0.828505	2.31188	1.71693	4.01049	4.89264	4.98763	-1.69	-1.36	-0.32	-0.7	-0.75	-0.04	2.11	3.44	2.76	3.98	4.68	4.93	-4.6	-5.18	-4.29	-4.24	-4.43	-3.59	-1.13	-0.52	-0.43	1.35	1.97	2.29	-5.34	-5.46	-4.17	-5.9	-4.51	-4.08	-0.74	0.36	-0.06	2.66	3.55	3.6	-2.76
2	-4.18272	-4.59626	-4.80415	-0.980994	-0.60405	0.40988	1.09324	1.73713	2.11241	1.82893	1.41607	4.16646	2.38	2.63	1.6	4.62	5.04	4.29	4.77	5.83	5.24	4.3	3.8	6.55	-1.26	-0.86	-1.48	1.29	1.56	2.27	1.64	2.09	3.18	0.66	0.58	3.52	-3.5	-4.58	-5.57	-2.06	-2.44	-1.49	-0.82	-0.98	-0.84	-0.42	-1.42	0.96	-4.83
3	-1.66509	-1.87194	-1.22879	0.547879	-0.202774	1.16823	2.25938	-0.218724	1.91302	1.94388	1.27701	3.11559	1.47	2.71	3.33	3.51	4.85	4.76	3.8	2.85	4.3	1.52	1.05	3.04	3.57	4.6	6.19	5.44	6.36	7.39	4.55	3.36	5.68	0.8	0.43	2.77	-4.54	-4.48	-3.43	-1.31	-1.76	1.11	1.39	-0.13	2.4	1.38	0.77	3.06	2.27
4	-0.593953	-0.213021	-0.501883	-1.25164	-0.755213	-0.534643	-0.19483	0.432577	-0.136742	0.305228	0.149366	0.527174	0.43	0.32	-0.15	0.78	1.23	0.35	0.95	1.76	2.02	1.04	1.61	1.99	0.86	1.5	0.18	0.66	0.81	0.31	0.66	1.95	0.15	0.83	1.24	1.46	-1.53	-0.41	-1.5	-1.51	-1.2	-1.03	-0.64	-0.48	-0.29	-0.46	0.34	0.67	0.44
5	1.86691	0.140611	0.763638	2.09256	2.13912	0.647597	2.33792	1.8663	1.18559	0.924181	-0.420537	0.067934	3.01	2.26	2.04	3.15	3.74	2.24	2.75	3.44	3.29	0.9	0.26	1.29	4.77	4.58	4.75	4.37	5.09	3.72	2.5	4.06	3.83	-0.9	-0.79	0.32	2.1	-0.36	0.03	2.55	2.13	0.1	2.77	2.08	0.93	1.17	-0.15	0.26	1.62
6	-2.41359	-1.56112	-0.858562	0.784192	1.95033	2.54454	2.09476	2.72371	5.94527	1.77797	2.05678	3.85736	-0.68	-1	1.84	2.69	3.87	4.09	3.28	3.6	6.47	1.76	1.96	3.36	-1.52	-1.4	0.75	1.72	2.44	2.7	2.69	3.12	5.33	0	0.7	2.68	-2.41	-0.26	0.24	0.29	2.15	2.64	1.34	2.77	6.2	1.27	1.92	3.72	-2.42
7	6.93266	7.62484	7.304	6.64765	6.75126	9.52413	3.87493	7.02458	9.316	-2.57267	0.562758	2.25777	6.94	7.35	8.22	7.92	8.24	9.99	5.51	7.68	10.08	-1.85	0.94	2.21	4.11	5.29	6.16	4.74	5.69	7.14	1.36	3.82	5.25	-6.36	-3.28	-1.01	6.52	7.43	6.89	6.51	6.87	10.18	3.5	7.79	9.82	-2.46	0.92	2.98	7.48
8	-5.76952	-4.8896	-2.68953	-2.95385	-3.03395	-1.54116	-0.898413	-2.13606	0.001407	0.116091	0.133467	0.443503	-8.09	-7.07	-5.54	-4.11	-4.48	-3.71	-1.18	-2.14	-0.51	0.75	0.62	0.73	-6.77	-6.14	-4.46	-4.25	-4.92	-3.97	-2.06	-3.22	-1.42	-0.29	-0.33	0.4	-6.06	-5.57	-2.82	-2.59	-2.7	-0.69	-0.18	-1.3	0.99	0.99	0.93	1.57	-5.37
9	1.55461	3.13976	2.59179	2.97087	3.76787	3.17983	2.59868	2.40806	2.81384	1.27152	1.19443	1.72794	-1.53	0.61	0.63	-0.41	0.82	1.16	0.22	-0.28	0.91	-0.18	-0.12	0.3	0.6	1.2	0.35	1.02	1.04	0.59	-0.18	-0.85	-0.81	-1.69	-1.92	-1.38	1.18	2.51	1.26	3.38	4.4	3.4	2.89	3.61	3.37	1.91	1.51	2.1	1.83
10	0.66833	0.88517	2.23663	2.61773	3.86589	4.3606	4.96446	4.4133	7.28059	2.08642	2.6061	2.38659	2.11	1.2	2.07	2.97	3.85	3.37	4.47	3.46	4.85	1.89	0.94	1.83	0.49	0.12	0.35	2.74	4.11	2.26	4.49	4.83	5.51	1.44	2.02	2.97	-0.18	0.36	2.07	1.57	3.54	3.89	4.2	4.31	6.33	1.96	3.28	3.27	1.96
11	4.76753	5.80239	6.56688	4.45238	6.23133	6.19883	1.13659	1.5253	2.08785	-3.32873	-2.45866	-3.84402	2.44	3.9	4.46	3.15	4.01	4.94	0.86	1.45	1.84	-2.92	-1.97	-2.83	3.53	4.73	4.8	2.49	4.42	5.01	1.08	1.35	2.35	-2.31	-0.99	-1.48	6.5	7.55	7.68	5.38	7.11	7.16	1.12	1.16	2.17	-4.18	-2.97	-4.09	2.97
12	-2.16319	-3.71698	-3.83274	-1.6437	-2.85349	-1.90794	-2.09041	-2.13022	-1.95295	-4.40492	-2.64282	-2.4637	-2.69	-4.33	-3.58	-2.45	-3.64	-1.9	-2.48	-2.21	-2.4	-4.94	-2.54	-1.86	-1.96	-4.17	-4.54	-2.38	-4.43	-1.64	-3.57	-4.3	-2.1	-6.3	-5.44	-4.87	-2.64	-4.98	-4.84	-2.9	-4.29	-3.11	-2.83	-3.17	-2.6	-4.93	-2.49	-2.08	-1.89
13	-1.50862	1.37492	0.862524	-0.135525	1.32291	0.853839	0.350064	0.621394	0.738998	-0.388604	0.49296	0.709034	-2.34	-0.03	-0.31	-1.32	-0.29	-0.17	-1.04	-0.81	-0.68	-1.73	-1.15	-0.7	-4.71	-2.48	-2.65	-3.73	-3.08	-3.28	-3.16	-4.06	-3.24	-2.87	-2.77	-2.41	-2.44	0.48	1.1	-0.78	0.9	0.96	0.14	0.61	0.78	-0.5	0.73	0.96	-0.12
14	-1.08771	-0.881978	0.355524	0.27164	0.040211	1.26781	-0.770308	1.13175	4.03814	-3.2677	0.19978	2.7362	-0.23	-0.26	1.24	0.85	0.36	1.33	-1.03	0.41	2.98	-3.8	-0.49	1.82	-3	-1.64	-0.8	0.11	-0.72	-0.2	-1	-1.54	1.75	-3.89	-0.7	1.78	-0.64	0.37	0.63	1.32	1.63	2.72	1.06	2.59	5.72	-1.23	1.87	4.72	-1.48
15	-1.56792	-2.83961	0.096785	-3.23346	-3.82016	-0.673735	-3.48388	-2.50162	-1.03308	-1.98181	-0.956762	0.546407	-2.45	-2.65	-0.03	-3.19	-3.51	-0.46	-3.25	-2.23	-0.22	-2.33	-1.05	0.53	0.71	0.41	2.58	-1.62	-2.16	0.66	-2.73	-2.6	-0.35	-3.41	-2.63	-0.64	-0.66	-1.97	0.36	-2.14	-2.57	-0.15	-2.75	-1.85	-0.33	-1.77	-0.44	1.09	-2.03
16	-2.01587	-1.38324	-0.149059	-0.63819	0.052652	2.41153	-0.566776	-0.705438	0.363389	-0.48702	-0.051433	0.639961	-1.86	-1.59	-0.53	0.45	-0.07	2.07	0.57	0.52	0.77	0.7	0.15	0.81	-0.36	1.22	-0.06	1.72	1.35	2.75	0.87	0.34	-0.05	-0.08	-0.26	0.22	-1.63	-1.5	0.07	-0.03	0.25	2.61	0.35	-0.31	0.97	0.33	0.5	1.12	-2.43
17	-1.50646	-3.04362	-0.213605	-0.52907	-0.12243	2.78222	1.3407	4.73612	5.27706	2.007	4.55499	4.91462	-0.2	-0.72	2	1.01	1.69	4.65	2.23	5.93	6.02	1.12	3.5	4.53	0.85	-0.09	1.52	2.18	1.48	2.87	3.2	4.9	4.75	1.58	3.41	4.13	-2.66	-3.81	-0.94	-1.06	-0.51	2.78	0.74	4.06	4.71	2.05	4.44	4.63	0.08
18	-0.823564	-1.49312	-0.675049	3.00808	3.86202	4.13594	4.36535	5.59668	7.41394	2.97671	3.4435	4.50279	1.38	1.17	1.94	4.02	5.3	5.67	5.53	7.02	8.11	3	3.29	4.39	-0.25	-0.16	2.5	3.19	4.5	6.21	5.31	7.49	8.66	2.52	3.01	4.35	-0.46	-1.09	-0.72	3.03	3.47	4.19	4.43	5.14	7.52	3.21	3.49	4.73	-1.23
[truncated: 11 more columns]

## Sheet: ERP_data_semantic_1000_1500_ms
Subject	F3_possible	FZ_possible	F4_possible	C3_possible	CZ_possible	C4_possible	P3_possible	PZ_possible	P4_possible	O1_Possible	OZ_Possible	O2_Possible	F3_impossible	FZ_impossible	F4_impossible	C3_impossible	CZ_impossible	C4_impossible	P3_impossible	PZ_impossible	P4_impossible	O1_imPossible	OZ_imPossible	O2_imPossible	F3_presentation_baseline	FZ_presentation_baseline	F4_presentation_baseline	C3_presentation_baseline	CZ_presentation_baseline	C4_presentation_baseline	P3_presentation_baseline	PZ_presentation_baseline	P4_presentation_baseline	O1_presentation_baseline	OZ_presentation_baseline	O2_presentation_baseline	F3_success	FZ_success	F4_success	C3_success	CZ_success	C4_success	P3_success	PZ_success	P4_success	O1_success	OZ_success	O2_success	F3_failure
1	-4.633	-6.3297	-4.0956	-5.1838	-4.5819	-3.926	-1.0683	-0.0542	-0.2872	0.6551	1.1604	1.322	-2.2	-3.25	-1.34	-2.94	-3.03	-2.48	-1.06	0.2	-0.44	-0.25	0.24	0.51	-2.99	-3.4	-3.85	-3.54	-2.63	-3.04	-1.13	-0.29	-0.38	-0.15	0.37	0.91	-6.05	-7.59	-5.47	-7.49	-6.41	-6.11	-2.89	-1.98	-2.11	-0.86	-0.29	-0.02	-3.11
2	-6.8424	-7.8001	-9.4897	-3.205	-2.4988	-1.2697	-0.8403	1.4759	1.9556	1.4215	2.8298	5.3872	-3.56	-3.82	-5.23	0.51	1.66	1.09	1.54	4.99	3.69	2.64	4.04	6.46	-4.49	-4.94	-7.35	1.28	0.12	0.83	4.15	4.27	5.85	5.4	5.2	7.76	-6.31	-7.23	-9.09	-3.65	-3.18	-1.61	-1.11	1.27	1.63	1.81	2.72	5	-7.35
3	-6.1948	-5.2111	-2.0628	-4.4825	-5.0008	-1.06	-3.7483	-1.8984	0.453	-4.5981	-2.3493	-0.2212	-5.14	-4.1	-1.08	-2.54	-1.7	0.23	-2.02	0.39	2.15	-4.2	-1.82	0.42	5.13	6.62	7.05	8.71	9.25	11.04	7.16	9.85	10.86	-0.34	1.31	4.28	-5.07	-2.24	-0.46	-3.73	-4.24	1.01	-4.15	-1.58	1.38	-5.6	-3.32	-0.67	-7.73
4	-0.3455	-0.1993	-0.4754	-0.8616	-0.3833	-0.1331	0.0944	0.6176	0.3216	0.4252	0.3563	1.0426	0.35	0.11	-0.27	0.95	1.81	0.41	0.96	1.61	2.19	1.17	1.53	2.05	1.2	2.02	0.89	0.47	0.65	0.37	0.48	1.59	-0.68	0.1	0.45	0.42	-1.25	-0.48	-1.21	-1.46	-1.43	-0.79	-0.73	-0.94	0.05	-0.69	0.47	0.78	0.66
5	-0.612	-2.245	-0.5455	-3.8487	-5.3419	-4.8467	-6.0206	-5.9005	-5.7432	-6.8824	-7.4015	-7.1216	0.68	-0.41	0.79	-2.34	-4.01	-3.59	-5.35	-4.97	-4.12	-6.4	-6.73	-6.18	6.51	8.23	8.19	5.19	5.36	5	3.79	4.51	4.46	-1.1	-1.26	0.09	-2.15	-3.78	-2.08	-5.03	-6.36	-5.81	-6.85	-6.32	-6.37	-7.42	-7.58	-7.32	0.99
6	-5.9691	-4.6594	-3.5882	-2.1605	-1.529	-0.5028	0.8051	0.5063	3.1832	0.5349	0.2964	1.7557	-4.94	-6.03	-2.75	-1.85	-1.5	-0.62	0.34	0.2	3.22	-0.26	-0.77	1.02	-0.01	0.63	2.63	4.56	5.25	6.2	7.31	6.01	8.07	2.73	2.54	3.75	-6.41	-3.48	-2.74	-3.25	-2.75	-1.4	-0.7	-0.24	2.34	-1.24	-0.86	0.83	-5.59
7	-0.4708	2.0714	4.2895	-1.5395	-1.0103	2.6701	-5.1007	-2.0594	0.9881	-9.3589	-5.6978	-4.3497	-0.87	1.38	4.38	-0.79	-0.6	2.01	-4.39	-2.27	1.3	-8.88	-5.23	-4.24	-1.93	1.2	2.51	2.18	3.39	5.72	4.18	3.51	5.27	-3.3	-1.46	-0.01	-0.28	2.65	4.48	-1.25	-0.74	3.78	-5.38	-0.93	1.35	-9.46	-5.69	-4.07	-0.72
8	-7.7045	-6.461	-4.4021	-4.0049	-4.3952	-2.0183	-1.2216	-0.4954	1.818	-0.6781	0.958	1.8947	-11.64	-11.2	-9.15	-7.09	-8.42	-5.48	-3.5	-2.4	0.02	-1.54	0.02	0.9	-5.28	-4.43	-3.87	0.25	-0.33	0.11	4.36	4.2	4.83	4.8	4.92	5.98	-7.1	-5.74	-3.32	-2.82	-3.07	-0.47	0.13	0.78	3.08	0.52	1.88	3.07	-8.53
9	-0.6354	0.9608	0.2006	-1.2339	-1.2622	-0.7851	-1.7795	-2.4835	-2.0658	-1.7022	-1.5203	-1.7589	-4.55	-3.77	-2.72	-6.32	-6.56	-4.38	-6.45	-7.29	-5.76	-4.98	-4.5	-4.88	5.17	8.33	5.64	6.47	7.41	7.05	6.35	6.6	5.99	2.86	2.04	2.91	-1.15	0.61	-0.85	0.04	0.52	0.52	-0.25	0.12	-0.33	-0.36	-0.34	-0.41	-0.26
10	-0.6077	-0.7355	0.0553	1.5	1.7047	2.5707	3.0182	4.9276	6.8663	1.7959	3.2243	1.8619	0.36	-1.11	-0.98	0.11	-1.16	-0.42	1.47	1.85	1.16	0.55	0.37	0.06	6.33	7.05	5.77	10.43	12.06	9.62	9.38	10.99	11.33	3.1	4.09	4.94	-0.56	0.11	0.6	2.13	3.35	3.59	3.4	5.93	7.54	1.99	4.15	3.07	-0.68
11	1.3839	2.8924	3.4081	0.1428	2.169	3.8199	-3.6751	-3.0742	-1.3763	-9.1298	-7.5364	-7.7568	-2.76	-1.22	-0.62	-4.3	-4.05	0.28	-6.16	-5.29	-3.26	-10.25	-8	-7.94	3.31	5.4	3.78	4.69	5.2	6.24	4.78	3.39	3.09	-1.6	-1.23	-2.55	3.42	5.63	4.82	1.2	3.03	4.58	-3.42	-3.31	-1.35	-9.96	-8.06	-8.36	-0.73
12	-2.4847	-3.8227	-3.9572	-1.5934	-3.2702	-2.102	-1.7432	-1.3558	-2.5986	-4.1359	-2.5119	-3.3866	-2.21	-3.64	-4.11	-3	-5.11	-2.53	-2.75	-1.51	-3.39	-5.33	-2.85	-2.98	1.16	-1.17	-1.89	2.59	1.09	2.53	2.05	1.63	1.62	-2.14	-1.2	-2.14	-2.7	-3.38	-3.95	-1.38	-1.9	-1.84	-0.9	-0.8	-2.14	-3.26	-1.11	-1.89	-2.36
13	-4.8624	-0.5495	-0.117	-3.1561	-0.7137	0.5125	-0.6104	-0.2747	0.6818	0.2024	0.9821	0.828	-8.37	-4.75	-4.04	-7.31	-5.98	-3.39	-4.97	-4.68	-3.27	-3.17	-2.68	-2.28	-3.95	-2.06	-2.93	-2.36	-2.42	-1.7	-0.41	-1.84	-0.29	0.3	-0.03	-0.01	-3.98	-0.25	1.31	-2.34	0.22	1.12	0.16	0.48	1.12	0.61	1.54	1.27	-6.19
14	1.236	1.4134	0.9597	0.7217	-1.2023	-0.9824	-0.4083	1.1125	1.0784	-2.8895	-0.8778	-0.2219	1.21	1.18	0.92	-0.02	-1.88	-1.79	-2.19	-0.68	-0.75	-4.38	-1.95	-1.35	1.9	4.5	2.66	6.25	4.13	4.19	5.89	3.54	6.09	-0.48	1.93	3.54	3.23	4.56	3.14	3.02	1.75	1.32	2.02	3.18	3.27	-0.82	0.46	1.67	-0.5
15	-1.7031	-3.1579	0.2034	-3.9024	-6.5923	-2.3914	-5.0577	-6.0092	-4.4194	-4.5216	-4.5478	-3.2541	-2.44	-3.25	-1.19	-4.09	-6.93	-3.31	-5.83	-6.46	-4.54	-6.11	-6.23	-4.5	0.96	1.96	3.74	0.81	0.69	2.7	1.46	0.79	2.11	-0.27	-0.47	0.97	0.35	-1.06	2	-1.74	-4.14	-0.93	-3.14	-4.38	-2.79	-3.55	-3.14	-1.87	-2.75
16	-2.8694	-2.7142	-1.8861	-2.4499	-2.8084	-1.0996	-3.4964	-4.0559	-3.5245	-3.1709	-2.9243	-2.9305	-3.84	-3.95	-3	-2.75	-4.19	-2.09	-3.61	-3.96	-4.02	-2.79	-3.97	-3.06	-0.98	0.28	-1.49	2.54	1.99	3.47	3.66	2.92	2.38	2.21	2.46	3.06	-1.77	-1.92	-0.86	-1.01	-1.64	-0.21	-1.92	-2.95	-2.55	-1.95	-2.21	-2.07	-4.05
17	-2.5601	-2.7891	-1.4016	-3.1287	-1.8176	0.6328	-2.4563	1.2282	2.3932	-2.079	0.9578	1.2251	-3.5	-3.09	-1.19	-4.2	-3.17	0.4	-3.82	-0.5	0.56	-4.08	-1.53	-0.82	4.02	6.19	6.52	6.75	7.69	7.95	8.06	9.23	8.81	4.69	5.66	5.61	-2.86	-2.64	-0.84	-2.61	-1.15	1.94	-2.21	1.31	2.91	-1.41	1.67	1.87	-2.14
18	-3.8127	-3.4021	-1.5765	-1.6271	-0.93	2.3154	0.654	1.853	5.1242	-0.3543	0.5756	1.8462	-2.94	-2.27	-0.59	-2.57	-1.96	1.86	-0.69	0.54	3.41	-2	-1.06	0.28	2.23	2.95	4.97	3.57	4.47	8.8	6.59	7.02	9.06	2.17	2.08	3.29	-2.24	-1.54	0.01	-0.76	-0.49	3.52	0.96	2	5.88	-0.38	0.64	2.13	-5.56
[truncated: 11 more columns]

## Sheet: ERP_data_semantic_1500_2000_ms
Subject	F3_possible	FZ_possible	F4_possible	C3_possible	CZ_possible	C4_possible	P3_possible	PZ_possible	P4_possible	O1_Possible	OZ_Possible	O2_Possible	F3_impossible	FZ_impossible	F4_impossible	C3_impossible	CZ_impossible	C4_impossible	P3_impossible	PZ_impossible	P4_impossible	O1_imPossible	OZ_imPossible	O2_imPossible	F3_presentation_baseline	FZ_presentation_baseline	F4_presentation_baseline	C3_presentation_baseline	CZ_presentation_baseline	C4_presentation_baseline	P3_presentation_baseline	PZ_presentation_baseline	P4_presentation_baseline	O1_presentation_baseline	OZ_presentation_baseline	O2_presentation_baseline	F3_success	FZ_success	F4_success	C3_success	CZ_success	C4_success	P3_success	PZ_success	P4_success	O1_success	OZ_success	O2_success	F3_failure
1	-4.4572	-5.9211	-3.3371	-5.5295	-5.1727	-3.9267	-3.3965	-2.9139	-3.1853	-2.5648	-1.9252	-1.9499	-4.19	-5.23	-2.04	-5.97	-6.23	-5	-5.89	-5.45	-5.16	-5.38	-4.67	-4.43	-2.79	-2.49	-3.41	-4.76	-3.42	-4.71	-4.51	-4.05	-4.46	-4.1	-3.53	-3.19	-5.73	-7.02	-4.76	-7.54	-6.47	-6.32	-5.23	-4.86	-5.26	-4.29	-3.72	-3.76	-3.09
2	-5.7966	-5.7992	-6.7151	-3.3971	-1.7582	-0.646	-4.0448	-1.8418	-1.5367	-3.4069	-2.1817	-1.0975	-5.33	-5.76	-7.16	-1.34	0.83	-0.28	-1.62	2.49	0.65	-0.47	0.86	2.21	-4.22	-4.09	-6.2	0.84	1.22	1.17	1.87	2.62	3.03	0.6	1.11	2.64	-3.01	-3.01	-3.71	-2.57	-1.35	0.23	-4.04	-1.98	-1.69	-3.75	-3.27	-2.71	-8.43
3	-1.6807	-0.1679	1.8298	-2.3553	-3.7944	-1.2246	-3.3881	-4.6097	-3.4073	-5.5461	-4.1095	-3.0306	-1.29	-0.65	2.26	-2.76	-2.52	-0.8	-3.89	-4.47	-2.91	-5.1	-3.57	-2.55	8.94	9.54	11.24	10.7	12.47	12.63	7.82	8.55	9.35	-0.19	0.61	2.97	-0.91	2.07	2.96	-0.82	-1.48	1.4	-1.92	-2.01	-0.87	-5.18	-3.71	-2.09	-2.73
4	0.5424	0.6105	0.3748	-0.4239	0.3399	0.1914	-0.1675	0.4061	-0.0184	-0.2333	-0.4722	0.5443	0.48	-0.21	0.27	0.7	1.72	0.3	0.54	0.84	1.8	0.62	1.12	2.09	0.46	1.17	0.31	0.13	1.13	0.44	0.39	1.88	-1.15	0.09	-0.13	0.57	-1.07	-0.53	-1	-1.65	-0.97	-0.59	-1.1	-1.61	0.03	-1.4	-0.3	0.5	2.35
5	-0.2165	-1.226	1.1582	-3.6171	-4.7767	-4.5241	-5.7447	-6.3019	-6.1767	-6.7451	-6.8671	-6.6514	1.42	0.85	1.62	-2.52	-4.22	-3.66	-6.14	-6	-5.09	-7.22	-7.09	-6.77	4.05	3.58	5.01	2.86	1.86	2.26	1.82	1.47	1.4	-0.93	-1.24	-0.38	-0.31	-1.09	1.88	-3.26	-3.78	-3.31	-4.61	-4.89	-4.98	-6.27	-6.07	-5.75	-0.12
6	-1.5351	-0.1568	-0.1854	-0.2376	0.5879	0.7266	-0.4957	-0.6105	1.4018	-1.2117	-0.9685	0.4327	-2.47	-3.24	0.1	-1.59	-0.43	-0.21	-1.48	-2.21	1.15	-1.25	-1.63	-0.24	-0.96	0.11	1.99	1.37	2.71	2.51	2.56	1.08	2.09	0.43	0.19	0.94	-1.88	1.78	1.28	-1.46	-0.35	0.62	-2.04	-2.03	0.72	-3.73	-2.34	-0.42	-1.24
7	1.3932	3.132	5.3964	-0.469	0.9704	3.4547	-3.876	-1.1863	0.629	-7.5628	-5.2089	-4.0377	0.65	2.51	4.99	-0.73	0.4	1.98	-5.18	-3.81	-0.61	-9.26	-6.36	-5.33	1.24	1.82	3.16	0.75	1.81	3.24	-0.05	0.24	1.42	-4.45	-2.64	-1.27	1.92	4.26	6.08	0.42	2	5.33	-3.51	0.97	1.44	-6.77	-4.49	-3.17	0.71
8	-6.0329	-5.1929	-2.5743	-3.9484	-4.8508	-2.4361	-3.937	-4.0673	-2.0701	-4.4317	-3.0541	-2.0781	-9.14	-8.44	-6.2	-5.77	-7.21	-4.64	-5.14	-4.51	-2.71	-4.58	-3	-2.23	-3.63	-3.31	-2.63	-0.4	-1.02	-0.47	0.46	0.2	1.35	0.78	1.45	2.76	-4.95	-3.76	-0.88	-2.68	-3.13	-0.39	-2.81	-2.64	-0.64	-3.2	-2.03	-0.71	-7.5
9	0.43	3.1095	2.4442	-1.0646	-0.4183	-0.519	-3.3066	-4.1447	-4.0947	-2.9653	-2.5096	-3.0741	-4.22	-2.84	-1.85	-5.63	-5.26	-3.58	-6.45	-6.58	-5.95	-5.08	-4.24	-4.84	-0.28	1.19	0.16	0.7	1.5	0.86	0.23	0.19	-0.47	-0.62	-0.87	-0.41	1.25	5.48	3.97	1.57	3.24	3.03	-0.58	-0.26	-1.03	-1.01	-1.07	-1.5	-0.17
10	1.1974	0.6077	1.1862	0.7906	-1.0596	-0.0764	-0.5438	0.47	2.5366	0.9344	1.1994	0.5608	0.83	-1.56	-1.3	-2.2	-4.63	-3.98	-2.51	-2.11	-3.15	-0.47	-0.04	-0.83	2.62	2.66	2.64	4.36	5.35	3.74	2.19	4.48	4.48	1.57	1.51	3.54	1.84	2.51	2.6	2.53	1.63	2.13	-0.05	1.66	3.47	1.03	1.84	1.55	0.22
11	1.4343	2.0607	2.358	-1.0409	0.9653	1.198	-4.7574	-4.9598	-3.9701	-8.9572	-7.5861	-8.4353	-2.55	-2.03	-2.09	-5.51	-5.47	-2.34	-8.02	-7.93	-6.68	-10.43	-8.18	-8.16	3.48	4.57	4.61	3.54	4.68	6.15	2.06	2.38	1.95	-3.23	-1.8	-2.64	3.39	4.34	3.56	0.71	2.5	2.55	-3.2	-4.1	-2.93	-8.81	-7.36	-8.86	-0.6
12	0.9341	-1.2798	-0.8688	0.301	-1.6249	-0.1184	-0.6241	-0.2467	-1.8099	-2.6729	-0.5586	-1.4431	0.01	-0.8	-2.22	-1.86	-3.2	-1.06	-2.41	-1.07	-3.04	-4.26	-1.49	-1.29	1.67	-0.22	-0.27	1.65	1.5	3.38	0.51	1.05	1.59	-2.51	0.01	-1.08	2.42	0.71	0.29	1.49	1.43	1.37	1.2	1.46	-0.36	-1.57	1.5	1.44	0.09
13	-2.9601	-0.4102	-0.9709	-1.599	-0.3628	0.1501	0.1421	0.0838	0.4042	0.03	0.6836	0.508	-5.39	-2.33	-2.11	-4.63	-3.46	-1.8	-3.09	-2.55	-2.28	-1.91	-1.45	-1.19	-1.69	0.6	-1.33	-1.26	-0.84	-0.57	-0.21	-0.76	0.08	-0.1	0.01	-0.14	-1.55	-0.04	0.18	-0.22	0.53	0.63	1.24	1.05	1.02	0.57	1.44	1.1	-5.07
14	3.5343	4.4179	4.3624	2.3527	2.1506	2.5188	0.2386	2.0476	1.7537	-1.8811	-0.0605	0.0582	2.07	3.27	2.85	0.38	-0.12	0.11	-2.61	-1.22	-1.44	-3.71	-1.54	-1.54	2.39	5.88	4.79	4.39	5.15	4.86	1.61	1.68	3.34	-1.43	1.72	2.61	7.69	9.98	8.99	6.63	7.48	6.77	4.59	6.64	6.06	1.65	2.77	2.95	-0.09
15	-0.9025	-1.9199	1.9693	-3.7374	-5.3822	-1.3244	-4.9766	-5.336	-4.0346	-3.7368	-3.3839	-2.5473	-2.66	-3.23	-1.21	-4.61	-6.44	-3.28	-6.5	-6.29	-4.45	-5.83	-5.77	-4.03	0.41	1.75	3.82	-0.5	0.75	2.72	-0.14	0.42	2.04	-1.04	-0.7	1	1.6	1.14	5.16	-1.5	-2.08	1.11	-2.73	-3.45	-1.68	-3.08	-2.31	-0.93	-2.18
16	-1.348	-1.3555	-0.6827	-1.0915	-0.6812	-0.0903	-2.5786	-2.9159	-3.206	-3.2609	-3.0772	-2.7696	-2.23	-1.48	-0.8	-2.13	-3.09	-1.64	-4.71	-4.79	-4.95	-4.4	-4.95	-4.36	-1.05	0.45	0.15	0.51	1.34	2.98	0.23	0.29	1.02	-1.09	-0.24	0.6	-0.03	-0.58	0.56	0.72	0.72	1.34	-0.28	-0.97	-1.45	-1.6	-1.89	-1.41	-2.76
17	2.6308	3.3204	3.1012	2.3591	4.4292	4.8381	-0.3319	2.1135	2.5989	-1.2203	0.653	0.4195	0.66	0.86	1.44	0.31	1.39	3.65	-2.32	-0.2	0.49	-3.04	-1.35	-1.2	3.59	5.47	5.94	6.75	8.09	7.95	6.9	7.75	6.96	4.06	4.38	3.79	2.83	4.1	4.42	3.43	6.04	6.7	1.02	3.51	4.2	0.21	2.18	1.68	2.36
18	-0.2652	1.1846	3.923	-0.7177	1.1605	4.4911	0.6264	2.2113	4.0668	-1.06	-0.1803	0.1893	1.2	2.96	4.23	-0.62	0.82	3.26	-0.62	0.96	1.62	-2.7	-1.79	-1.33	4.73	5.86	7.24	3.81	6.58	8.75	5.63	7	7.24	2.1	2.56	3.03	1.29	3.16	6.23	0.09	2.09	6.17	1.55	2.96	5.23	-0.41	0.43	0.94	-1.99
[truncated: 11 more columns]

## Sheet: ERP_data_semantic_2000_2500_ms
Subject	F3_possible	FZ_possible	F4_possible	C3_possible	CZ_possible	C4_possible	P3_possible	PZ_possible	P4_possible	O1_Possible	OZ_Possible	O2_Possible	F3_impossible	FZ_impossible	F4_impossible	C3_impossible	CZ_impossible	C4_impossible	P3_impossible	PZ_impossible	P4_impossible	O1_imPossible	OZ_imPossible	O2_imPossible	F3_presentation_baseline	FZ_presentation_baseline	F4_presentation_baseline	C3_presentation_baseline	CZ_presentation_baseline	C4_presentation_baseline	P3_presentation_baseline	PZ_presentation_baseline	P4_presentation_baseline	O1_presentation_baseline	OZ_presentation_baseline	O2_presentation_baseline	F3_success	FZ_success	F4_success	C3_success	CZ_success	C4_success	P3_success	PZ_success	P4_success	O1_success	OZ_success	O2_success	F3_failure
1	-5.09827	-6.40424	-4.50788	-6.66784	-5.98359	-5.14341	-4.62605	-4.20105	-4.5383	-3.22632	-2.78648	-2.73968	-4.56	-5.39	-3.16	-6.55	-6.39	-5.96	-6.98	-6.84	-6.7	-6.13	-5.48	-5.41	-4.31	-4.43	-5.23	-6.79	-4.75	-6.06	-6.59	-5.41	-5.63	-4.87	-4.38	-4.03	-5.72	-6.62	-5.46	-7.9	-6.5	-7.09	-5.54	-5.19	-5.92	-3.94	-3.7	-3.67	-4.43
2	-2.37513	-2.87218	-3.29893	-1.50811	-0.667712	0.484082	-1.87136	0.12194	0.263913	-1.67131	-0.751597	-0.190237	-3.42	-3.91	-5.65	-2.08	-0.04	-1.39	-3.98	-0.06	-1.27	-2.67	-1.81	0.16	-3.18	-3.56	-4.2	-0.81	-1.13	-0.07	-0.29	0.61	1.38	-0.88	-0.22	0.71	-1.35	-2.45	-2.75	-1.84	-2.26	-0.38	-2.17	-0.71	-0.84	-2.22	-1.83	-1.77	-3.35
3	2.91113	4.71558	6.58779	-0.181188	-1.07035	1.64733	-2.98929	-4.35961	-3.25964	-5.66923	-4.72528	-3.56493	1.87	1.76	5.19	-1	-0.69	1.13	-2.99	-3.47	-3.07	-4.97	-3.83	-2.78	8.45	8.77	12.09	7.62	9.04	11.09	3.68	3.29	6.06	-3.28	-2.61	-0.16	4.85	8.22	8.52	2.45	2.11	5.38	-1.36	-2.31	-0.11	-5.68	-4.62	-2.86	0.26
4	1.19563	1.08439	1.26691	-0.187511	0.664391	0.846938	-0.00279	0.362584	0.674697	-0.281709	-0.547654	0.913071	1.81	0.43	1.54	1.3	2.56	1.47	1.32	1.24	2.25	0.98	1.37	2.9	0.46	1.37	0.44	-0.23	0.57	0.21	-0.66	0.61	-2.13	-1.4	-1.98	-0.67	0.06	0.34	-0.17	-0.77	0.12	0.62	0.05	-0.18	1.76	-0.68	0.31	1.55	2.46
5	0.190874	0.26936	1.61734	-3.21424	-3.06964	-3.22187	-5.17628	-5.15847	-5.14201	-5.82452	-5.93013	-5.75507	1.53	1.26	1.81	-2.44	-2.95	-3.04	-5.95	-5.81	-4.92	-6.95	-6.9	-6.66	3.45	2.69	2.98	1.19	0	0.47	-1.15	-1.72	-1.26	-2.27	-2.85	-2.17	1.18	1.1	2.7	-2.6	-1.79	-2.23	-4.2	-3.83	-4.36	-5.56	-5.34	-5.13	-0.84
6	-2.20868	-0.927171	-1.61659	-1.53545	-0.476193	-0.867298	-1.44753	-1.8994	0.722766	-0.873304	-0.946001	0.920498	-3.6	-4.89	-2.03	-3.95	-2.71	-2.8	-4.36	-6.31	-0.93	-2.28	-2.5	-1.05	-2.78	-1.95	0.11	-1.72	-0.22	-0.63	-0.61	-2.43	-0.21	-0.63	-0.93	0.13	-1.77	1.72	0.31	-2.25	-0.9	-0.72	-2.46	-2.9	0.17	-2.95	-1.77	0.35	-2.59
7	2.47329	3.3869	4.59732	-0.663381	0.227814	1.60931	-3.75192	-1.5976	-0.140573	-6.27798	-4.38556	-3.47375	2.15	3.65	4.98	0.99	1.61	2.21	-2.78	-1.89	0.05	-6.76	-4.98	-4.4	3.65	3.36	4.1	-0.76	-0.68	0.93	-3.16	-2.76	-1.32	-6.39	-5	-3.64	2.78	4.49	5.17	-0.09	0.89	3.53	-3.67	0.35	0.9	-5.56	-3.23	-2.17	2.07
8	-5.77913	-5.27903	-3.03605	-4.90969	-6.22985	-3.69748	-4.91451	-5.31041	-3.23011	-4.8199	-3.56347	-2.58434	-8.01	-7.18	-5.61	-5.41	-6.95	-4.77	-4.79	-4.09	-2.46	-4.29	-2.63	-1.9	-2.7	-2.68	-2.27	-1.46	-2.5	-1.77	-1.15	-1.57	-0.16	-0.24	0.35	1.73	-4.71	-3.95	-1.27	-4.18	-5.29	-2.13	-4.47	-4.65	-2.44	-3.88	-2.91	-1.59	-7.24
9	-0.200118	1.91407	1.13405	-1.71787	-1.41725	-1.52821	-3.43338	-4.52047	-4.50076	-3.12486	-2.73532	-3.16905	-3.27	-2.19	-1.39	-4.65	-4.5	-3.41	-5.52	-5.83	-5.3	-4.5	-3.79	-4.38	-1.05	0.32	-0.55	-1.17	-0.44	-1.44	-1.96	-2.82	-2.71	-1.91	-1.75	-1.31	0.37	3.99	2.39	0.42	1.61	1.43	-1.15	-1.61	-1.87	-0.87	-1.25	-1.34	-0.62
10	0.072379	-1.21203	0.406036	-0.658025	-2.46486	-0.77894	-1.9494	-0.573235	0.586434	0.227522	-0.00892	-0.168142	1.14	-0.19	-0.3	-2.11	-3.62	-3.06	-3.29	-2.6	-4.25	-0.65	0.14	-0.58	0.06	0.42	0.86	1.28	1.62	1.24	-0.09	1.15	1.39	1.19	1.45	2.77	-0.02	-0.06	0.9	0.17	-0.95	0.18	-1.69	-0.21	-0.18	0.27	0.65	0.45	0.21
11	1.18704	1.83741	2.66419	-1.02749	1.49908	0.959419	-4.27819	-3.77286	-3.04067	-7.69969	-6.15566	-7.09493	-0.34	0.58	-0.72	-4.22	-3.81	-1.74	-7.8	-7.33	-6.43	-9.69	-7.5	-7.65	3.91	4.31	4.3	2.34	3.35	4.34	-0.11	0.6	0.53	-4.06	-1.93	-2.31	3.95	5.2	4.48	1.59	4.32	3.2	-1.41	-1.37	-0.33	-6.22	-4.36	-5.9	-1.67
12	2.72342	0.977575	2.42447	1.14902	0.346148	0.853296	-0.369955	-0.105557	-1.462	-2.06087	-0.08432	-0.531211	1.9	1.02	-1.37	-0.45	-1.19	-0.77	-1.15	-0.22	-2.7	-2.95	-0.65	0.18	4.33	2.87	3.67	3.19	3.22	4.31	1.33	1.66	2.08	-1.43	0.88	0.47	4.55	3.24	3.64	2.14	2.59	1.57	0.98	1.16	-0.36	-1.35	1.47	2.03	1.68
13	-2.73203	-0.630342	-1.23253	-2.19693	-0.596674	-1.07357	-0.608632	-0.507336	-0.790294	-0.449408	0.225657	-0.167117	-4.56	-2.22	-1.78	-4.39	-3.41	-2.34	-3.2	-2.55	-2.56	-2.32	-1.73	-1.48	-0.64	1.45	-0.39	-0.88	-0.03	-0.48	-0.68	-0.82	-0.49	-1.03	-1.03	-0.88	-1.67	-0.21	-1.12	-1.48	-0.14	-1.04	0.12	0.21	-0.34	-0.07	0.68	0.19	-4.33
14	3.74346	4.74979	3.95699	2.79547	3.92702	3.5318	0.23699	2.22884	2.27338	-2.11679	-0.056873	0.410147	1.49	3.78	3.26	0.47	0.74	1.31	-1.94	-0.55	0.1	-3.47	-0.9	-0.6	1.7	5.53	4.47	2.33	4.47	3.41	-1.11	-0.49	1.52	-3.1	0.38	1.28	6.07	7.78	6.85	5.02	7.03	6.08	2.38	4.5	5.14	-0.2	1.31	2.18	1.72
15	-0.298889	-1.0638	3.01461	-3.65097	-4.6699	-0.574215	-5.15411	-4.98487	-3.89967	-3.15371	-2.80279	-2.19275	-1.32	-1.34	0.64	-2.99	-4.31	-1.67	-4.52	-4.17	-2.75	-4.42	-4.75	-2.71	0.86	2.31	3.25	-0.68	0.88	1.57	-1.4	-0.2	0.92	-1.85	-1.24	0.27	2.3	2.34	6.24	-1.61	-1.57	1.33	-2.85	-3.32	-2.01	-2.14	-1.49	-0.25	-1.63
16	-1.39551	-1.17344	-0.447448	-0.728041	-0.294639	0.576629	-1.73796	-1.83908	-1.21623	-2.42475	-1.99188	-1.50293	-2.51	-0.94	-0.75	-2.5	-2.79	-1.31	-4.52	-4.03	-4.21	-4.25	-4.33	-3.56	-0.37	1.12	0.55	0.56	1.94	2.85	0.15	0.35	0.34	-1.48	-0.89	-0.26	-0.17	-0.22	0.85	1.01	1.01	2.19	0.39	-0.11	-0.52	-0.93	-1.12	-0.05	-2.71
17	2.36319	2.47487	2.95543	1.8531	3.66845	4.70686	-0.164542	1.98717	2.45104	-0.840758	0.602931	0.370745	1.15	1.71	1.92	0.91	1.96	4.04	-0.68	0.74	1.54	-0.89	0.5	0.62	2.09	3.52	4.11	4.03	5.28	5.3	2.93	3.91	3.82	2.15	2.53	2.61	2.48	2.78	4.07	2.93	4.97	6.39	0.76	2.81	3.35	-0.08	1.21	0.79	2.2
18	-0.868728	0.637158	3.51724	-1.46808	0.550203	3.47759	0.001589	1.16915	2.73672	-1.43838	-0.993543	-0.880701	1.44	3.35	4.47	-0.96	1.03	2.72	-1.06	0.61	0.53	-2.88	-2.4	-2.04	4.02	4.98	5.97	2.67	5.68	6.83	4.8	6.24	6.44	2.21	2.9	3.45	0.79	2.32	5.12	-0.43	1.31	4.55	0.56	1.19	3.03	-1.2	-0.87	-0.77	-2.71
[truncated: 11 more columns]

## Sheet: ERP_data_episodic_600_1000
F3_success	FZ_success	F4_success	C3_success	CZ_success	C4_success	P3_success	PZ_success	P4_success	O1_success	OZ_success	O2_success	F3_failure	FZ_failure	F4_failure	C3_failure	CZ_failure	C4_failure	P3_failure	PZ_failure	P4_failure	O1_failure	OZ_failure	O2_failure
-4.8851	-5.3062	-2.8968	-5.1599	-4.719	-2.6199	-0.4738	0.5725	2.0318	2.3229	3.1503	4.5106	-4.4965	-5.5322	-4.4134	-4.0721	-3.7775	-2.9478	-0.1117	1.2213	1.4367	2.5506	3.2757	4.2193
-6.3529	-6.5188	-6.5633	-0.1797	0.6645	-0.0769	3.4156	6.3673	5.3695	7.2287	7.5677	8.5413	-5.0136	-5.1695	-5.2497	-0.468	-0.0714	-0.6997	2.9668	5.3979	4.1881	6.5145	6.532	7.161
-12.7178	-12.6758	-9.8829	-8.5113	-7.6558	-6.835	-2.4988	-1.1843	0.7099	1.9375	2.6821	5.118	-4.9828	-5.1271	-3.3068	-1.901	-2.2865	-1.9093	0.6781	0.9566	1.9892	1.2844	1.4513	3.6708
-0.4887	-0.034	1.3554	-0.9858	-0.7497	0.8813	-2.5018	-1.8706	-0.4459	-3.6205	-1.8216	-0.5828	-1.9744	-2.246	-0.4888	-2.4183	-2.6373	-0.8724	-3.8997	-3.7726	-1.9427	-3.6673	-2.9297	-1.1634
-1.1174	-4.2313	-4.2687	-2.6217	-4.7384	-4.7064	-4.2087	-4.1206	-2.4528	-2.5403	-2.5829	-1.4405	-2.9743	-5.4995	-5.1644	-3.4455	-5.8966	-5.5034	-4.3888	-4.0456	-2.5637	-2.2261	-2.2175	-0.7974
-10.9786	-10.3258	-9.0951	-5.8988	-4.2427	-3.8457	-1.0449	-0.233	3.7906	0.4852	1.8411	3.6591	-10.0065	-9.8649	-7.0099	-5.0408	-4.8545	-2.9637	-0.0487	0.5623	3.858	2.2418	2.5248	4.8276
-4.8501	-1.8189	1.9693	-3.3093	-2.8325	-0.2144	-4.2964	-1.208	2.0194	-4.3488	-1.1034	0.1494	-3.8807	-1.0658	3.0801	-3.0674	-2.3919	0.5921	-4.9833	-1.8569	1.301	-4.3076	-1.5109	-0.397
-10.2824	-9.1772	-7.365	-5.7277	-6.0384	-4.9561	-1.5402	-0.6503	0.8658	1.1691	1.8462	3.1823	-9.5569	-8.9555	-7.5317	-5.8137	-6.2811	-5.0737	-2.0128	-1.5571	0.3079	0.6322	1.3142	2.802
0.967	2.0709	1.4043	2.8233	2.6537	2.6487	3.7054	3.0326	2.9622	2.3155	1.7539	2.3229	-0.5946	-1.0139	-1.4797	0.8248	-0.2076	-0.3193	2.5909	1.8431	2.1358	2.2262	2.0731	2.4131
-4.1495	-3.5444	-2.79	0.2596	1.3449	0.8043	4.9252	5.1549	7.1362	3.0313	4.3501	4.6533	-4.5872	-5.2934	-3.3051	-0.5627	0.5869	0.6547	4.1467	5.1295	8.0955	2.7666	2.9908	5.2792
-7.0915	-5.6638	-3.0193	-5.888	-6.315	-1.4772	-3.5559	-3.4626	-1.2882	-4.1677	-2.8873	-2.688	-3.5952	-2.6784	-0.1294	-3.8928	-4.9446	0.021	-3.2096	-3.0716	-0.8366	-4.0652	-2.2208	-2.2843
-3.9851	-4.2977	-3.0562	-3.5991	-2.9865	-1.7649	-1.7968	-0.7579	-0.2464	-0.6149	1.4543	0.2356	-2.5567	-2.9133	-2.1141	-1.8465	-0.9675	-0.4328	-0.5981	0.7437	0.2422	-0.6257	1.6824	1.102
-7.3657	-4.0473	-2.4191	-5.0513	-3.2045	-1.2071	-2.7088	-2.0676	-1.4329	-1.4179	-1.0479	-0.7786	-7.3882	-4.4355	-2.066	-4.8886	-3.6547	-1.7597	-2.7624	-2.4424	-1.3568	-1.8261	-1.4068	-0.7126
-1.7315	-2.7086	-3.4277	-0.3846	-2.032	-2.2869	0.9459	2.2062	1.8916	-0.1503	2.7106	4.1975	-3.5429	-4.2108	-4.544	-2.9053	-3.1582	-4.2448	-0.9088	1.9221	1.0965	-0.7785	2.718	4.3768
-4.4713	-4.3849	-1.2945	-4.393	-5.3284	-2.643	-3.4885	-3.7032	-2.1468	-2.371	-1.6713	-0.7418	-5.2895	-5.4774	-2.8942	-5.3238	-6.4022	-3.5117	-4.1899	-4.1904	-2.8451	-2.5186	-2.0589	-0.9607
-5.3361	-5.6962	-5.0644	-1.8835	-1.9735	-1.1061	-0.5592	0.1729	-0.0687	-0.1646	0.4516	1.3537	-6.0583	-6.3162	-5.9528	-3.5295	-3.6931	-2.7759	-2.2505	-1.7968	-0.8811	-0.977	-0.111	0.3467
-6.8235	-6.9532	-4.35	-3.6932	-3.1861	-0.5883	-2.2255	1.6302	3.0728	-0.0626	2.9082	4.1372	-7.0093	-6.7972	-4.0529	-4.7249	-4.3736	-1.8588	-3.0237	0.3	2.2262	-0.4576	2.494	3.4623
-7.8507	-7.7306	-4.8268	-3.4635	-3.2818	-0.7681	0.8407	1.3485	5.1483	1.2995	1.8586	4.089	-7.9124	-8.1617	-5.9882	-4.5723	-4.6138	-2.8655	0.4018	0.8794	4.2324	1.1622	1.8115	3.9011

## Sheet: ERP_data_episodic_1000_1500
F3_success	FZ_success	F4_success	C3_success	CZ_success	C4_success	P3_success	PZ_success	P4_success	O1_success	OZ_success	O2_success	F3_failure	FZ_failure	F4_failure	C3_failure	CZ_failure	C4_failure	P3_failure	PZ_failure	P4_failure	O1_failure	OZ_failure	O2_failure
-6.4823	-5.9465	-1.8522	-7.1964	-6.6226	-3.2709	-4.8289	-5.2851	-2.7744	-4.2473	-3.6332	-2.3932	-7.5517	-8.3435	-5.2858	-8.1964	-7.9524	-5.3135	-6.7257	-6.2978	-4.531	-4.9282	-4.1034	-3.023
-7.0748	-7.523	-7.5509	-0.219	1.8916	1.1075	2.6727	5.7915	4.6195	3.59	3.6101	4.8424	-7.7965	-8.368	-7.8301	-1.5791	0.5254	0.7101	2.6146	5.4156	4.6385	4.0792	3.7313	5.1942
-8.5406	-7.8977	-4.8102	-6.7619	-6.5105	-5.4099	-3.8891	-3.0251	-1.7305	-3.1841	-1.1895	0.1896	-7.165	-8.4387	-4.8444	-4.7375	-5.262	-4.5369	-2.9385	-2.8287	-1.3156	-2.6115	-0.8722	0.9235
0.934	2.1528	4.3042	-1.3312	-0.7043	1.7331	-3.566	-3.8545	-2.4929	-5.0794	-3.7679	-3.5275	-1.4017	-1.3815	1.5392	-3.186	-3.4079	-0.8347	-5.46	-6.4073	-4.0625	-5.3885	-5.3485	-4.3409
-1.2864	-2.8692	-0.7505	-2.3896	-4.5977	-4.394	-4.638	-5.7343	-4.4376	-4.3799	-4.5179	-3.7557	-3.0291	-4.6658	-2.7798	-3.762	-6.6982	-5.988	-6.1219	-7.6399	-6.1632	-5.1352	-5.3184	-4.5552
-6.0866	-4.8779	-3.7028	-3.9578	-1.6638	-1.1926	-1.5606	-2.1854	2.0113	-2.3229	-0.7313	0.1342	-7.8168	-6.806	-4.4605	-3.8996	-3.3812	-1.6143	-0.8221	-1.0058	1.7385	-0.4234	-0.4043	1.1674
-3.9184	-1.3023	2.7017	-1.7463	-1.1436	1.0597	-3.5883	-2.8472	-0.2829	-4.3378	-2.6119	-2.6126	-3.4847	-0.7388	3.5318	-2.7061	-1.9217	0.9951	-5.7655	-4.8886	-2.2236	-5.4025	-3.6872	-3.8915
-11.1838	-9.6681	-5.9321	-5.583	-6.5582	-4.4638	-2.9075	-2.9021	-1.5477	-1.914	-0.904	-0.094	-11.199	-10.0655	-6.5457	-6.4631	-7.457	-4.7237	-3.5177	-3.659	-1.5187	-2.3319	-1.0869	0.0804
0.4898	4.4169	4.5654	0.8086	1.8641	2.9535	0.5436	-0.4082	0.0656	0.2318	-0.199	-0.1696	-3.0446	-1.3079	-0.4237	-3.2569	-3.1284	-1.7772	-3.1484	-4.2292	-2.7877	-2.2446	-1.6905	-1.7573
-0.4355	0.3814	0.2879	1.5622	1.5505	1.1264	3.2074	3.3397	3.6683	2.3326	3.6138	2.4672	-2.4058	-3.3976	-2.1491	-1.669	-1.6662	-1.2859	0.6772	1.279	3.0128	1.4667	2.0489	2.7583
-3.6162	-2.2262	-0.3139	-4.4843	-3.9855	-0.0425	-5.4349	-6.5806	-4.1771	-7.0206	-6.5229	-7.3886	-3.2942	-2.2157	0.8201	-5.5156	-5.95	-0.6519	-7.166	-7.8707	-5.352	-8.0973	-6.6843	-7.5974
-4.0069	-3.6001	-2.0557	-3.7665	-3.8449	-1.8475	-2.5215	-2.5907	-1.6785	-1.2027	-0.1831	-1.785	-2.5544	-2.3651	-1.1573	-1.816	-1.0139	-0.1371	-0.8342	-0.1337	-0.6607	-1.1855	0.4747	-0.3336
-4.8061	-2.2439	-1.7172	-2.8627	-1.6728	0.2504	-1.8453	-1.7696	-0.5794	-1.8008	-1.8309	-1.6169	-6.6508	-4.0078	-0.9314	-4.1549	-3.0472	-1.2575	-2.7038	-2.6263	-1.3958	-2.5183	-2.6739	-1.9618
0.3725	0.6091	2.6527	0.5417	-1.4626	0.1755	-1.499	-2.5553	-1.5665	-3.8772	-2.0797	-1.7316	-3.1683	-2.8367	-0.5174	-3.3097	-4.7488	-3.5418	-5.0416	-5.5439	-4.8567	-4.9999	-3.142	-2.9303
-3.4442	-2.8519	0.9982	-4.7087	-5.4074	-2.0094	-4.5913	-5.3223	-3.0192	-3.8902	-3.1818	-2.273	-6.8063	-6.7561	-2.5205	-8.4415	-9.7921	-4.9498	-7.8787	-8.4774	-6.1308	-5.866	-5.4382	-4.0144
-3.2425	-2.9678	-2.4034	-2.0322	-2.6256	-1.5492	-2.9099	-2.8629	-2.9954	-2.8197	-2.6461	-2.2391	-3.2375	-2.7069	-2.3845	-2.7258	-3.1961	-2.236	-3.9732	-3.8924	-3.5044	-3.4727	-2.8033	-2.787
-4.3232	-3.8396	-1.2644	-3.0476	-1.5361	1.4013	-2.1711	1.1777	2.3559	-1.3162	1.5098	2.3892	-5.4343	-5.1962	-2.8478	-5.6882	-4.6715	-1.4308	-5.5455	-2.5938	-0.7293	-3.8353	-0.9935	-0.3237
-6.7026	-4.632	-0.7175	-4.2977	-3.6253	0.2052	-2.0496	-1.9595	1.2317	-2.102	-1.5905	-0.3033	-6.8427	-5.3188	-1.9336	-5.4478	-4.5044	-1.2936	-2.8991	-1.9643	0.8378	-2.2419	-1.2193	-0.0378

## Sheet: ERP_data_episodic_1500_2000
F3_success	FZ_success	F4_success	C3_success	CZ_success	C4_success	P3_success	PZ_success	P4_success	O1_success	OZ_success	O2_success	F3_failure	FZ_failure	F4_failure	C3_failure	CZ_failure	C4_failure	P3_failure	PZ_failure	P4_failure	O1_failure	OZ_failure	O2_failure
-5.4873	-4.7452	-1.104	-7.4792	-6.1516	-3.3255	-6.0497	-6.0071	-4.0873	-5.5068	-4.6846	-3.615	-6.8104	-6.9895	-4.4995	-8.2901	-7.3862	-5.0583	-7.7532	-7.3493	-5.9802	-6.4435	-5.8323	-4.9123
-5.489	-6.1709	-5.7538	-1.1542	0.3287	0.2926	0.2125	2.4571	2.2736	-0.0567	-0.1307	0.7601	-6.7309	-7.5157	-6.6879	-3.2251	-0.7936	-0.0304	-0.8355	1.0912	1.3234	0.6842	-0.0752	0.8655
1.6754	3.6903	4.7929	-1.0211	-0.4098	-0.3657	-1.8879	-2.088	-2.4296	-4.5201	-3.4083	-3.2197	-1.3166	-1.2905	0.8722	-2.1169	-2.56	-1.858	-2.9482	-3.4943	-3.519	-4.875	-3.4374	-3.1995
2.5327	3.8994	6.1009	-0.325	0.0425	2.3984	-2.8253	-3.4805	-2.2515	-4.9777	-3.6295	-3.7908	0.0779	0.0757	3.1775	-2.3247	-2.912	-0.436	-5.2471	-6.4747	-4.2745	-5.7614	-6.2367	-5.2595
-0.5693	-0.5729	2.1629	-2.1136	-3.1314	-2.6269	-4.895	-5.7963	-4.4868	-5.389	-5.4751	-4.5621	-0.5172	-1.196	0.0237	-2.8596	-5.6149	-4.6721	-6.683	-8.2017	-6.8416	-6.4502	-6.5773	-6.1533
-1.4207	-0.0329	-0.2209	-2.122	0.9881	0.4232	-1.8991	-2.4458	0.7566	-3.4073	-1.7137	-1.0429	-6.8961	-5.1806	-3.7006	-4.6873	-4.0876	-2.7798	-2.966	-3.9381	-1.3704	-2.5427	-2.9794	-1.7446
-1.8612	0.156	2.5187	-0.2828	0.4515	0.3749	-2.1103	-1.4531	0.0859	-2.846	-1.9053	-1.8293	-1.5041	0.9648	3.2984	-1.1466	0.2753	1.5159	-3.5983	-2.7224	-0.9231	-3.7226	-2.8546	-2.9104
-7.7331	-6.0397	-3.0523	-4.1834	-4.8358	-2.7042	-2.7102	-2.4774	-0.9582	-1.7032	-0.6589	0.2239	-8.9393	-7.4869	-4.504	-5.1441	-6.039	-3.6391	-2.8123	-2.9202	-1.3345	-2.0124	-0.9979	-0.1299
0.5272	4.0064	4.3504	0.5593	1.9464	2.3375	0.1531	-0.7549	-0.5729	0.4791	-0.1476	-0.2932	-3.2848	-1.4724	-0.5767	-4.4164	-4.1764	-3.2797	-4.7265	-6.1092	-4.9426	-3.3346	-2.8524	-3.2171
-0.4986	-0.481	-0.5366	0.4042	-0.4893	-0.2755	0.9301	1.2231	1.7534	1.8953	3.5322	1.6189	-1.8875	-2.8902	-1.9176	-2.8521	-3.4211	-2.6242	-1.4559	-1.078	0.5826	0.8605	1.9127	1.2797
-1.7678	-0.2666	0.7778	-3.2478	-1.6011	0.1969	-4.3771	-5.3173	-4.2206	-5.9052	-5.3303	-6.2121	-0.7313	0.057	1.9346	-3.7935	-3.842	-0.0039	-6.8737	-7.4326	-5.7026	-7.8747	-6.5581	-7.6196
-2.1496	-1.6352	-0.6084	-2.2791	-3.0403	-0.9538	-1.8124	-1.8932	-1.3098	-0.6857	-0.2201	-2.1051	-2.2155	-2.1388	-0.7539	-1.7953	-1.013	-0.6209	-1.2083	-0.8541	-1.1148	-1.4128	-0.2288	-0.7682
-4.8088	-2.8154	-2.5201	-2.8314	-1.8177	0.0035	-1.8455	-2.0427	-0.7643	-1.8978	-1.8049	-1.7205	-5.6267	-2.7225	-0.3181	-3.5745	-2.2519	-1.4781	-2.1827	-1.9997	-1.5626	-1.8317	-2.008	-1.5696
2.2304	3.2776	4.3554	1.1407	0.1513	0.8485	-1.7349	-2.2826	-1.2919	-3.6825	-1.5678	-0.6267	0.2334	1.1566	2.5883	-0.3229	-0.8047	-0.9527	-3.1665	-2.7637	-2.8981	-3.3488	-1.528	-1.0625
-2.9	-1.9565	1.672	-4.7591	-4.9871	-1.6069	-4.7645	-4.9834	-2.5979	-3.5125	-2.7018	-1.8853	-6.2623	-5.7844	-1.6419	-8.7451	-9.6255	-4.5906	-8.5058	-8.812	-6.5045	-6.5894	-6.2506	-5.0867
-2.0553	-2.5074	-1.644	-0.1143	-1.4286	-0.1831	-0.7311	-0.9129	-1.3945	-1.4304	-1.2538	-1.235	-3.1832	-2.2288	-2.0026	-2.7965	-3.4897	-1.8437	-4.0419	-4.0843	-3.6046	-3.638	-3.0746	-3.0483
0.5659	1.3869	2.4449	2.0648	3.2304	4.9899	1.325	3.4789	3.7143	-0.2426	1.7943	1.7931	-1.7261	-1.2573	-0.2547	-2.4369	-1.7033	0.599	-3.8229	-2.1437	-1.0705	-3.1703	-1.1899	-1.3717
-3.3554	0.0012	3.1815	-2.6358	-1.6203	2.4456	-1.8175	-2.0599	0.9894	-2.4848	-2.0816	-1.1924	-4.8108	-1.95	0.6852	-4.4932	-2.9581	-0.159	-2.9154	-2.1493	-0.4838	-2.6046	-2.0881	-1.5488

## Sheet: ERP_data_episodic_2000_2500
F3_success	FZ_success	F4_success	C3_success	CZ_success	C4_success	P3_success	PZ_success	P4_success	O1_success	OZ_success	O2_success	F3_failure	FZ_failure	F4_failure	C3_failure	CZ_failure	C4_failure	P3_failure	PZ_failure	P4_failure	O1_failure	OZ_failure	O2_failure
-5.221	-4.5439	-1.4762	-8.4147	-6.1606	-3.9112	-7.0519	-6.5185	-4.775	-6.1067	-4.9257	-3.7119	-6.2108	-5.996	-3.9112	-8.2382	-7.1006	-5.3497	-7.8599	-7.6212	-6.3099	-6.4422	-5.8483	-5.0638
-3.6319	-4.154	-3.9675	-0.8447	0.3215	0.2215	-0.4994	1.2629	1.2117	-1.2244	-1.1089	-0.4673	-3.2212	-3.6311	-3.6077	-2.2771	0.2614	0.4351	-1.8528	0.0083	0.4332	-1.5019	-1.8791	-0.7835
5.2611	6.2472	6.3684	1.2995	1.2353	1.0173	-1.2791	-2.2022	-2.3768	-4.6082	-3.9002	-3.4891	2.683	3.6919	4.2551	0.5881	0.3809	0.4185	-1.829	-2.563	-3.7563	-5.2283	-3.9836	-4.1003
2.5322	4.1042	6.119	-0.3415	-0.3034	1.964	-3.0584	-3.4231	-2.3289	-4.7941	-2.9023	-4.0351	-0.1098	-0.0639	2.9114	-2.1415	-2.9999	-0.6676	-4.5507	-5.663	-3.8423	-5.2592	-5.5958	-4.8763
-0.9066	-1.2404	1.2035	-2.1328	-2.8638	-2.5284	-4.6897	-5.166	-4.2634	-5.2201	-5.3667	-4.375	-0.7211	-1.2114	-0.7899	-2.7934	-5.0374	-4.4215	-5.8346	-6.6689	-5.652	-5.2833	-5.2547	-4.8142
-1.2733	-0.2733	0.1062	-3.0622	0.0801	0.1982	-2.5581	-3.4761	0.0618	-3.5772	-2.1263	-1.2568	-8.6944	-6.4893	-4.7918	-6.3775	-6.0824	-4.0457	-4.4577	-6.0908	-2.7872	-3.3949	-3.7626	-2.4349
-0.8354	0.438	1.2841	-0.777	-0.2612	-1.7045	-2.6281	-2.0215	-0.6001	-3.1768	-2.3957	-1.942	-1.1273	1.6839	2.6964	-1.7319	0.8091	0.7748	-3.7842	-2.7579	-1.3716	-3.6693	-2.8337	-2.893
-5.1725	-3.6786	-1.5125	-2.7569	-3.574	-1.7644	-1.9094	-1.4632	-0.1454	-1.295	-0.0752	0.7781	-7.4348	-5.6928	-2.9071	-4.3179	-4.9005	-2.5825	-2.6486	-2.5904	-0.9677	-2.2941	-1.2168	-0.1269
0.6774	3.1128	3.7562	-0.5635	0.2857	1.1704	-1.0876	-2.3109	-1.5282	-0.1282	-0.6243	-0.6398	-2.7969	-1.0486	-0.5932	-3.9957	-3.7949	-3.5056	-4.4121	-6.0322	-4.9964	-2.8189	-2.5615	-2.956
-1.3268	-1.1533	-0.7877	-0.4852	-1.3222	-1.0179	0.1412	0.3379	0.438	2.0187	3.5544	1.8953	-3.3012	-4.2408	-3.3668	-4.5123	-5.6575	-4.4906	-3.675	-3.5515	-2.2796	0.2613	1.7146	0.6018
-0.8023	0.241	1.2573	-2.6043	-0.5488	0.4545	-3.7239	-4.0207	-3.6148	-5.1202	-4.0319	-4.5093	0.2778	0.8664	1.9362	-2.7419	-2.8059	-0.193	-5.4757	-5.9175	-5.1541	-6.4948	-5.2098	-5.8443
-1.7456	-1.5241	-0.7685	-2.061	-3.4117	-1.0743	-1.6373	-1.9244	-1.3469	-1.2658	-0.6547	-2.939	-2.2698	-2.2907	-0.8071	-2.0464	-1.5009	-1.213	-1.8003	-1.7791	-1.5547	-1.9233	-1.0009	-0.9859
-4.1476	-2.3484	-2.4286	-3.083	-2.2956	-0.4366	-2.1849	-2.2389	-0.754	-2.0036	-1.6386	-1.4499	-4.8652	-1.9011	-0.4309	-2.9264	-1.9047	-1.3918	-1.9556	-1.5978	-1.3049	-1.9854	-1.9289	-1.3217
3.0337	4.634	5.2619	1.9677	2.3203	2.4308	-1.3056	-1.6929	-0.5132	-3.9211	-1.5654	-0.2677	-0.5142	0.4184	0.9834	-0.5959	-0.5647	-1.2441	-2.6727	-2.1715	-2.3592	-2.6972	-0.7125	-0.1393
-2.7349	-1.6521	1.9692	-5.2023	-5.3318	-1.7816	-5.3453	-5.4317	-2.8754	-3.5204	-2.6391	-1.8561	-5.9328	-5.2445	-1.6421	-8.7247	-9.1047	-4.5013	-8.2898	-8.2811	-6.0518	-6.06	-5.8063	-4.7383
-3.7156	-4.0287	-2.9044	-2.2885	-3.029	-0.7823	-2.0037	-1.847	-1.2276	-1.6278	-0.9278	-0.1419	-3.1732	-1.6606	-1.677	-2.5756	-3.1226	-1.5725	-3.8261	-3.7896	-3.1694	-3.6428	-2.7914	-2.526
-0.2076	0.1253	1.5317	0.5182	1.3922	3.2536	-0.4494	1.0609	1.8911	-0.9395	0.9159	1.0974	-2.405	-2.08	-1.0618	-2.7231	-2.1369	0.1823	-3.165	-2.138	-0.7549	-2.1461	-0.2312	-0.3307
-2.3285	1.1746	3.8255	-1.9142	0.1775	2.8933	-0.7782	-1.0153	1.1565	-1.0809	-0.9745	-0.3255	-4.4807	-1.4255	0.7234	-4.3903	-2.8194	-0.5024	-2.8049	-2.6214	-1.3085	-2.5824	-2.3822	-2.053
